# Supplementary material for: Genome-wide association study of brain biochemical phenotypes reveals distinct genetic architecture of Alzheimer’s disease related proteins
Source: Mol Neurodegener. 2023 Jan 7;18:2. doi: 10.1186/s13024-022-00592-2 (PMC9825010; doi:10.1186/s13024-022-00592-2)
Supplement: Supplementary file 1 — Additional file 1: Table S1. Description of Dataset. Table S2. Description of Biochemical Measures. Table S3. Summary Statistics for SNPs with a p-value < 1x10E-5 in all biochemical measures. Table S4. Estimated proportion of biochemical variance explained by GWS index SNPs. Table S5. Additional association model results for the GWS loci. Table S6. GWAS Summary statistics for all APOE index variants across phenotypes. Table S7. Description of Independent AMP-AD and Mayo Expansion Datasets. Table S8. Concordance between Imputed GWAS genotypes and Taqman/Sequencing genotypes. Table S9. Additional Annotations of GWS loci. Table S10. Analysis of GWS variants in the ADNI cohort. Table S11. Differentially expressed genes in two or more brain regions proximal to GWS variants in the AMP-AD RNAseq datasets. Table S12. Cell type specific differential expression of genes proximal to GWS variants. Table S13. Analysis of Significant AD GWAS SNPs from Kunkel et al 2019. Table S14. TaqMan Assays used for genotyping key variants. Figure S1. Histograms of biochemical measures. Figure S2. Circular Manhattan Plots with no GWS SNPs. Figure S3. Forest Plots. Figure S4. Summary of gene regulatory annotations for each GWS locus. Figure S5. Population Substructure via Eigenstrat Analysis. Figure S6. Quantile-Quantile (QQ) Plots of biochemical measure GWAS. Figure S7. Datasets used for manuscript analytics. [file 13024_2022_592_MOESM1_ESM.zip › BiocheGWAS_SuppTable11_SRO_111422.xlsx]

## Sheet: TableS7
Table S11: Differentially expressed genes in two or more brain regions proximal to GWS varaints in the AMP-AD RNAseq datasets. Proximal genes were identified +/- 1Mb from the GWS variants in the hg19 genome build from Ensemble. Seven independent AMP-AD AD case vs control RNAseq datasets were investigated for significant differential expression between AD cases and contols. Genes significantly dif…
						AD case vs control DEGs in the AMP-AD RNAseq datasets
						Mayo Clinic				Mount Siani								ROS-MAP
						CER		TCX		BM10		BM22		BM36		BM44		DLPFC
GWS SNP	Locus	Biochemical Measure	Chromosome	Proximal gene name	Gene Ensemble ID	Beta	q-value	Beta	q-value	Beta	q-value	Beta	q-value	Beta	q-value	Beta	q-value	Beta	q-value
rs116726862	SLC9A9	Aβ40-TX	3	PLS1	ENSG00000120756	0.342081	0.0286429	-0.255959	0.0373904	0.0637834	0.677316	0.120982	0.501965	0.0103395	0.952512	0.018458	0.921504	-0.0513475	0.406992
				TRPC1	ENSG00000144935	-0.21949	0.00738728	-0.328312	4.09484e-08	-0.103484	0.0298956	-0.11932	0.110994	-0.0906634	0.128578	-0.0964357	0.0711805	-0.112178	0.00065267
				PCOLCE2	ENSG00000163710	-	-	0.44182	0.00672407	-	-	-	-	0.415996	0.0369241	-0.0979254	0.65632	-	-
				SLC9A9	ENSG00000181804	-0.0194043	0.889288	0.451016	4.96683e-06	0.0818547	0.465115	0.232493	0.14418	0.330657	0.0228568	0.0765246	0.57756	0.0576769	0.291931
				C3orf58	ENSG00000181744	-0.118192	0.00659061	0.0221302	0.791639	0.0834927	0.166876	0.0668903	0.521752	0.0266987	0.827124	0.0905065	0.247394	0.0792224	0.0012496
rs77785770	KCNN2	Aβ40-TX	5	MCC	ENSG00000171444	-0.13273	0.336952	0.483949	0.000278954	-0.00886065	0.958775	0.130955	0.447767	0.194576	0.0376628	-0.0203146	0.852362	0.00158143	0.983856
				KCNN2	ENSG00000080709	-0.0962032	0.325262	-0.0985672	0.294091	-0.309928	0.00331233	-0.179467	0.182569	-0.215655	0.0421573	-0.31406	0.0118219	-0.00705752	0.900236
				TRIM36	ENSG00000152503	-	-	-0.899823	2.19529e-08	0.0477796	0.782457	-0.199576	0.301154	-0.253193	0.143848	-0.194991	0.193639	-0.155506	0.0112864
				PGGT1B	ENSG00000164219	-0.0735819	0.0517341	0.255833	7.65443e-05	-0.0312551	0.646518	0.0307258	0.773321	0.0762197	0.360503	-0.0113063	0.872811	0.0936436	0.00604167
				CCDC112	ENSG00000164221	0.00456479	0.947149	-0.228555	0.000100034	-0.105886	0.0667168	-0.0535623	0.642915	-0.0432289	0.662445	-0.0702463	0.263073	0.077061	0.0265523
rs116580059	SCIN	apoE-TX	7	SCIN	ENSG00000006747	-0.337784	0.0827674	0.423133	0.146427	0.196858	0.645683	0.346725	0.478963	0.303377	0.472325	0.123763	0.762806	0.308434	0.0710503
rs11845003	NPAS3	apoE-TX	14	AKAP6	ENSG00000151320	-0.0226299	0.7009	-0.29488	2.71044e-05	0.00489968	0.956656	-0.098829	0.196674	-0.182489	0.012058	-0.0765131	0.165228	-0.0959455	0.011487
				NPAS3	ENSG00000151322	-0.27613	0.0332796	0.321658	0.000895305	-0.0523987	0.62725	0.0852381	0.605645	0.18083	0.0547982	-0.0247606	0.826936	0.0639186	0.318397
				SPTSSA	ENSG00000165389	0.0328686	0.518485	0.448814	1.87284e-07	0.0587502	0.676872	0.0770926	0.602474	0.0870647	0.572283	0.0960985	0.370479	0.0827825	0.0418571
rs148028977	RFX7	Ab40-TX	15	RAB27A	ENSG00000069974	0.235021	0.00131527	0.607548	2.56036e-08	-0.0182367	0.916112	0.062271	0.722538	0.197279	0.135489	0.0393486	0.806471	0.0477113	0.414431
				PIGB	ENSG00000069943	-0.228686	0.015999	-0.173405	0.000598895	0.0143631	0.888452	-0.0636065	0.528625	0.00992277	0.926506	-0.00849031	0.922723	0.0132197	0.765668
				PYGO1	ENSG00000171016	0.2044	0.000696938	0.310126	0.000989374	0.0770406	0.541477	0.0267084	0.895973	0.226164	0.105576	0.0400645	0.679225	0.0468444	0.295445
				NEDD4	ENSG00000069869	0.37125	0.000788613	0.876931	4.45227e-10	0.131605	0.327695	0.280464	0.116686	0.299433	0.0444786	0.0189708	0.899946	0.0192566	0.817794
				RFX7	ENSG00000181827	0.157018	6.0405e-05	0.0568596	0.114503	0.0728595	0.0914034	0.0360351	0.625234	0.0554932	0.211871	0.126373	0.0170662	-0.00708603	0.814793
				MNS1	ENSG00000138587	0.305388	0.000871321	-0.179155	0.0566324	-0.0786766	0.539096	0.118857	0.462838	0.0922048	0.55786	0.00462405	0.974683	0.122498	0.0162356
				ZNF280D	ENSG00000137871	-0.126061	0.0215302	-0.159202	0.0221469	-0.0120716	0.866615	0.0512347	0.452999	-0.0107578	0.899439	0.0555442	0.243992	-0.0373834	0.159882
rs9890231	ITGB4	Ab40-TBS	17	RAB37	ENSG00000172794	-0.260565	0.000917648	-0.392887	0.00153119	-0.240708	0.0407659	-0.306839	0.142614	-0.408789	0.0332937	-0.286656	0.095671	-0.112985	0.0353626
				FADS6	ENSG00000172782	0.187772	0.0276976	-0.635384	0.000236203	0.0108268	0.953205	-0.177283	0.306225	-0.205497	0.246101	-0.0422306	0.775916	0.021041	0.723674
				HID1	ENSG00000167861	0.347257	1.9004e-05	-0.224886	0.013582	0.0575499	0.466881	0.0431774	0.725812	-0.102475	0.148425	0.0835933	0.222816	0.0183211	0.54201
				ICT1	ENSG00000167862	-0.142273	0.000242226	-0.104622	0.00424538	-0.0603769	0.600831	-0.104658	0.427963	-0.0320449	0.80193	-0.149505	0.0836495	-0.0478877	0.0710503
				ATP5H	ENSG00000167863	-0.235594	0.000184136	-0.285042	6.13042e-06	-0.101778	0.318349	-0.179491	0.169795	-0.291506	0.00835185	-0.120258	0.239701	-0.0534522	0.11309
				HN1	ENSG00000189159	0.0369523	0.605494	-0.467397	0.000141236	0.0439914	0.764975	-0.196328	0.287544	-0.0824285	0.628006	-0.14065	0.279883	-0.11311	0.023784
				GGA3	ENSG00000125447	0.0542667	0.152237	-0.12652	0.0192908	0.134786	0.0274775	0.0179765	0.878943	-0.0486318	0.502372	0.0882278	0.174608	-0.0503092	0.127682
				MRPS7	ENSG00000125445	-0.151357	0.00440999	-0.0892903	0.0407112	-0.018613	0.879226	-0.0891945	0.431529	-0.152886	0.111369	-0.0573876	0.498467	-0.0734273	0.0057987
				LLGL2	ENSG00000073350	0.49519	6.09409e-05	0.233314	0.0889944	0.104111	0.622923	0.2911	0.140711	0.0978427	0.574655	0.117411	0.520237	0.122855	0.0493893
				RECQL5	ENSG00000108469	-0.25879	0.00173167	-0.168096	0.00251021	-0.0708172	0.227359	-0.0289883	0.729395	-0.0901184	0.0989238	-0.0213136	0.704952	-0.0393169	0.174242
				ITGB4	ENSG00000132470	-0.0800405	0.721107	0.76046	0.000278272	-0.0408619	0.896031	0.108496	0.767589	0.503448	0.0988602	0.0391414	0.895834	0.0642641	0.640207
				WBP2	ENSG00000132471	-0.179799	0.000462695	-0.262972	3.91216e-06	-0.030863	0.742605	-0.164266	0.0884164	-0.137749	0.0484558	-0.0749073	0.303028	-0.0750998	0.0018712
				TRIM47	ENSG00000132481	0.0619971	0.492039	0.879697	6.03175e-09	0.164192	0.409162	0.316483	0.162527	0.459209	0.0414367	0.184895	0.353202	0.0452032	0.653411
				TRIM65	ENSG00000141569	0.140278	0.00972498	0.181832	0.00376127	-0.0657976	0.381673	0.0309226	0.806183	0.0493974	0.586966	0.0576004	0.491811	0.0718083	0.0157845
				FOXJ1	ENSG00000129654	1.01407	0.000782107	1.17424	1.08077e-05	0.401989	0.19252	0.742144	0.0872618	1.14526	0.0102295	0.540782	0.0950498	0.385722	0.00256504
				RNF157-AS1	ENSG00000267128	0.233792	0.0185695	0.251691	0.0147204	0.0800701	0.557941	0.115851	0.481594	-0.0397869	0.77757	0.201174	0.102704	-0.033892	0.631257
				UBALD2	ENSG00000185262	0.198138	0.0224134	0.439528	6.09674e-08	0.0818429	0.45204	0.0926456	0.578021	0.128696	0.311559	0.115941	0.345235	0.0342417	0.395478
				SPHK1	ENSG00000176170	-	-	0.794498	3.81643e-05	0.0454687	0.853555	0.198673	0.421278	0.480145	0.0231995	0.0209071	0.933615	0.133625	0.0962321
				UBE2O	ENSG00000175931	0.0782414	0.0383252	-0.328545	4.38842e-05	0.0896908	0.267352	-0.0912385	0.343412	-0.149318	0.0920065	0.00319438	0.97264	-0.0479211	0.164235
				CYGB	ENSG00000161544	-0.643205	7.12426e-08	-0.406068	0.0029882	0.093214	0.52821	-0.0616205	0.754136	-0.158809	0.373001	-0.0815539	0.617294	-0.0467295	0.40898
				PRCD	ENSG00000214140	-0.552261	8.21473e-05	-0.294842	0.0128369	0.0549617	0.723721	0.143719	0.367238	-0.108508	0.456404	0.0256471	0.889915	-0.0634549	0.149063
				ST6GALNAC2	ENSG00000070731	0.579847	0.00134937	0.922657	6.83513e-10	0.112949	0.422265	0.306226	0.162527	0.26925	0.143848	0.22569	0.19883	0.236134	0.000169806
				JMJD6	ENSG00000070495	0.556429	0.000449518	0.360975	0.0026115	0.297773	0.0291436	0.205234	0.336116	0.18344	0.241522	0.240491	0.148244	0.0571642	0.356811
				SRSF2	ENSG00000161547	-0.142285	0.00827444	-0.172098	0.000809088	0.00684429	0.953865	-0.0740593	0.437773	-0.100452	0.282396	0.0224575	0.788847	-0.0566048	0.10226
				MFSD11	ENSG00000092931	0.176859	0.00112878	-0.134565	0.00201062	0.031977	0.573707	-0.00903408	0.934458	-0.123913	0.029024	0.0171849	0.788943	0.0800837	0.00613776
rs283815, rs429358	NECTIN2 & APOE	apoE-TBS, apoE-FA, Ab40-TX, Ab40-FA, Ab40/42-FA	19	ZNF45	ENSG00000124459	0.19037	0.0035558	0.187086	0.000291236	0.0774471	0.21526	0.186794	0.0727264	0.0931385	0.239978	0.0623429	0.339151	-0.0145821	0.729356
				ZNF222	ENSG00000159885	-0.0352084	0.576941	-0.178493	0.0036518	-0.0896614	0.290379	-0.207231	0.0824994	-0.216512	0.0472715	-0.0976991	0.298013	-0.0560584	0.195498
				ZNF223	ENSG00000178386	-0.0148155	0.889288	-0.280882	0.0015308	-0.0166539	0.92041	0.137201	0.405304	-0.327403	0.0203483	0.0816415	0.579935	-0.0776169	0.266717
				ZNF234	ENSG00000263002	0.418121	4.36216e-06	0.107393	0.161729	0.0672059	0.165405	0.0966573	0.169972	0.0976692	0.0595837	0.0211182	0.714644	0.0978348	0.00303405
				ZNF227	ENSG00000131115	0.233472	7.35573e-05	0.14375	0.00524696	0.0413681	0.479874	0.0260674	0.758334	0.0159832	0.81634	-0.00917698	0.893257	0.0459496	0.147357
				CTB-171A8.1	ENSG00000266903	0.5493	0.0348293	1.7178	3.32144e-07	-	-	-	-	-	-	-	-	0.625662	0.0036463
				CEACAM19	ENSG00000186567	0.329575	0.000251912	0.271609	0.0118153	-0.0436246	0.782398	0.0244955	0.921515	0.0708933	0.638745	0.165837	0.308998	0.124433	0.0125658
				BCL3	ENSG00000069399	0.44753	0.000144561	0.572263	2.95071e-05	-0.0521072	0.847263	0.0795419	0.795098	0.357724	0.0883685	0.0420465	0.85632	0.0368824	0.67722
				BCAM	ENSG00000187244	0.0367847	0.777643	0.515119	1.68577e-05	0.0261426	0.894035	0.0994734	0.63046	0.317073	0.012058	-0.051622	0.629732	0.121258	0.0442781
				NECTIN2	ENSG00000130202	-0.028278	0.768144	0.466563	7.85037e-07	-0.109397	0.362895	0.140991	0.430515	0.157378	0.190923	-0.0321215	0.738175	0.0240793	0.669823
				TOMM40	ENSG00000130204	0.195454	0.000818463	-0.197957	1.34019e-05	-0.083374	0.170292	-0.149936	0.0710421	-0.15945	0.0343863	-0.131103	0.0606995	-0.0645456	0.00804608
				APOE	ENSG00000130203	-0.273192	0.0158971	0.379007	0.00109151	-0.0812879	0.605592	0.0975756	0.63337	0.0476608	0.772506	-0.0021995	0.989671	0.0559159	0.582354
				CLPTM1	ENSG00000104853	-0.0316408	0.251469	-0.0894442	0.00783513	0.0309029	0.72191	-0.140077	0.076865	-0.109115	0.147712	-0.0725318	0.126183	-0.0493432	0.00788674
				RELB	ENSG00000104856	0.385537	0.0147893	0.310483	0.0171003	-0.0962829	0.671621	-0.061881	0.836272	0.161944	0.344092	-0.232663	0.192992	-0.0626096	0.516057
				CLASRP	ENSG00000104859	0.252304	0.000549615	0.0241027	0.835183	-0.108616	0.290018	0.140553	0.314426	0.029666	0.823793	0.0999381	0.361176	0.125877	0.000556852
				TRAPPC6A	ENSG00000007255	-0.59901	3.31454e-05	-0.283561	0.00368529	-0.261384	0.0371379	-0.274255	0.143709	-0.277725	0.0408157	-0.290115	0.0640571	-0.140771	0.00288288
				CKM	ENSG00000104879	0.913438	0.000417699	0.55459	0.0238323	-	-	-	-	-	-	-	-	0.228681	0.128115
				PPP1R13L	ENSG00000104881	0.0398836	0.726991	0.433473	0.000267494	-0.0371365	0.87363	0.202575	0.368576	0.298916	0.0836888	0.023021	0.919255	0.147197	0.0119178
				CD3EAP	ENSG00000117877	-0.227399	0.00134572	-0.369586	2.67866e-06	-0.0841175	0.571168	-0.101824	0.600707	-0.072311	0.652609	0.0295394	0.859187	-0.0249882	0.582878
				ERCC1	ENSG00000012061	-0.10656	0.00577628	-0.0913986	0.000163779	-0.0439682	0.380371	-0.055142	0.381702	-0.0422528	0.50459	-0.0757338	0.117888	-0.0161972	0.358772
				VASP	ENSG00000125753	0.239125	0.00676782	0.578347	3.02447e-08	0.00715339	0.975272	0.228171	0.237141	0.288256	0.0668722	0.141615	0.258459	0.123524	0.016549
				GPR4	ENSG00000177464	1.06571	1.11964e-06	1.4061	1.81351e-08	-0.0242335	0.958432	0.292153	0.480221	0.0580886	0.879965	0.207474	0.563906	0.0614651	0.672044
				GIPR	ENSG00000010310	0.815199	0.000337288	0.738272	0.00442247	-	-	-	-	-	-	-	-	0.553687	0.000982594
				QPCTL	ENSG00000011478	-0.156977	0.00331701	-0.215154	0.00436551	-0.0125835	0.926428	-0.225035	0.0884164	-0.126934	0.302356	-0.110144	0.292576	0.0239056	0.621178
rs283815, rs429358, rs34805055	NECTIN2, APOE, STRN4	apoE-TBS, apoE-FA, Ab40-TX, Ab40-FA, Ab40/42-FA, Ab40-TX		FBXO46	ENSG00000177051	-0.132955	0.00333529	0.039937	0.445601	0.0705884	0.486703	0.0774268	0.493407	0.140436	0.114349	0.119025	0.0566411	0.0548727	0.0432818
				DMPK	ENSG00000104936	0.197728	0.00806462	0.227686	0.0107298	-0.00684755	0.961128	0.117235	0.342643	0.219246	0.0421115	0.155582	0.123253	0.0908469	0.00316376
				DMWD	ENSG00000185800	0.109264	0.0486323	-0.0858768	0.027615	-0.0363768	0.611666	0.0332139	0.758145	0.0591232	0.451695	0.059873	0.399085	0.0226879	0.402686
				SYMPK	ENSG00000125755	-0.0517088	0.323194	-0.132177	0.00735057	-0.100701	0.0124922	-0.0551732	0.410018	-0.0865088	0.071792	-0.0225169	0.706834	-0.00818083	0.772035
rs34805055	STRN4	Ab40-TX		NOVA2	ENSG00000104967	-0.117001	0.0195298	-0.18574	0.0100327	0.0969296	0.326467	-0.0972817	0.385594	-0.0479238	0.620965	0.0766019	0.34244	-0.00120193	0.975029
				CTC-344H19.4	ENSG00000268401	-0.443878	0.00181969	-0.451246	0.00247919	-0.07795	0.714456	-0.190696	0.477379	-0.111465	0.534224	0.0721909	0.758153	-0.0767358	0.261069
				IGFL4	ENSG00000204869	-0.425312	0.000129054	-0.350107	0.00508214	0.0397306	0.834602	-0.0667449	0.787604	-0.112056	0.479842	0.154783	0.286505	-0.0734644	0.201847
				AC006262.6	ENSG00000268460	-	-	-0.277601	0.0149488	-0.0677766	0.680496	-0.0734418	0.721149	-0.284462	0.0420121	0.0950418	0.590778	-0.151603	0.00313545
				HIF3A	ENSG00000124440	0.0788709	0.688448	0.82549	1.22205e-05	0.106776	0.730108	0.295567	0.348249	0.43752	0.0473893	0.325805	0.205568	0.257904	0.0187727
				AC007193.10	ENSG00000269124	-0.00334391	0.988889	0.723939	0.000322495	0.0800706	0.871774	-	-	1.07079	0.00465093	-	-	0.221234	0.0527605
				PPP5C	ENSG00000011485	-0.0529361	0.133578	-0.259011	2.1825e-07	0.00701718	0.94262	-0.125531	0.150532	-0.169122	0.0424978	-0.128212	0.107982	-0.0970323	0.00796898
				PPP5D1	ENSG00000230510	-0.145654	0.115088	-0.376723	3.48688e-06	-0.26602	0.00680883	-0.122117	0.463683	-0.244137	0.0408157	-0.267229	0.029192	-0.00183783	0.972913
				PNMAL2	ENSG00000204851	-0.60434	1.33356e-07	-0.580795	5.13756e-05	-0.00942494	0.956668	-0.174205	0.339191	-0.202796	0.114203	-0.101562	0.420177	-0.0708903	0.23038
				CALM3	ENSG00000160014	-0.0905065	0.210307	-0.696025	1.16207e-05	0.0240568	0.88365	-0.235028	0.167739	-0.132591	0.347621	-0.0629779	0.642384	-0.219948	0.00893323
				PRKD2	ENSG00000105287	0.299433	0.00297174	0.466593	2.29974e-06	-0.0743647	0.622008	0.0673021	0.757762	0.127249	0.302356	-0.0366063	0.814635	0.0292964	0.575249
				STRN4	ENSG00000090372	0.168004	0.000437784	-0.0916862	0.0153858	-0.0554515	0.313258	-0.0514315	0.487377	-0.0582357	0.355446	-0.0816238	0.066765	0.017333	0.52326
				FKRP	ENSG00000181027	-0.328652	0.000108086	-0.262733	3.07731e-05	0.0156385	0.888251	-0.0245095	0.864072	-0.034132	0.73458	-0.0455545	0.623737	0.0112008	0.759575
				AP2S1	ENSG00000042753	-0.123839	0.017433	-0.279496	7.57656e-05	0.0424822	0.700411	-0.138768	0.288222	-0.214888	0.0444108	-0.0963578	0.307043	-0.0261206	0.447523
				ARHGAP35	ENSG00000160007	0.0238119	0.558013	0.271524	6.42406e-07	0.113482	0.0124047	0.0583479	0.435404	0.102183	0.0395183	0.0967165	0.079268	0.095971	0.000544479
				CCDC9	ENSG00000105321	0.243898	0.000437761	0.195069	4.39876e-05	-0.139941	0.103324	0.045606	0.75206	0.0759429	0.44578	0.0221192	0.834817	0.0590549	0.0249015
				MEIS3	ENSG00000105419	-0.453479	0.000591518	-0.435371	0.00609225	-0.442938	0.00404979	-0.41697	0.13186	-0.17639	0.307478	-0.495379	0.0100864	-0.170478	0.00562097
				KPTN	ENSG00000118162	0.121396	0.0463421	0.240198	0.00238248	0.17508	0.0854598	0.19599	0.206848	0.218771	0.0490434	0.27327	0.0307826	0.0887738	0.0166049
				NAPA	ENSG00000105402	-0.13685	0.0145759	-0.51274	3.75655e-08	0.0361669	0.786412	-0.231461	0.11348	-0.191635	0.121838	-0.14541	0.154809	-0.137705	0.00561591
				EHD2	ENSG00000024422	0.0971668	0.297488	0.64973	2.85382e-08	0.0357038	0.833087	0.139301	0.35377	0.390166	0.00878352	0.146014	0.185035	0.0975659	0.0573998
