# Supplementary material for: Genome-wide association study of brain biochemical phenotypes reveals distinct genetic architecture of Alzheimer’s disease related proteins
Source: Mol Neurodegener. 2023 Jan 7;18:2. doi: 10.1186/s13024-022-00592-2 (PMC9825010; doi:10.1186/s13024-022-00592-2)
Supplement: Supplementary file 1 — Additional file 1: Table S1. Description of Dataset. Table S2. Description of Biochemical Measures. Table S3. Summary Statistics for SNPs with a p-value < 1x10E-5 in all biochemical measures. Table S4. Estimated proportion of biochemical variance explained by GWS index SNPs. Table S5. Additional association model results for the GWS loci. Table S6. GWAS Summary statistics for all APOE index variants across phenotypes. Table S7. Description of Independent AMP-AD and Mayo Expansion Datasets. Table S8. Concordance between Imputed GWAS genotypes and Taqman/Sequencing genotypes. Table S9. Additional Annotations of GWS loci. Table S10. Analysis of GWS variants in the ADNI cohort. Table S11. Differentially expressed genes in two or more brain regions proximal to GWS variants in the AMP-AD RNAseq datasets. Table S12. Cell type specific differential expression of genes proximal to GWS variants. Table S13. Analysis of Significant AD GWAS SNPs from Kunkel et al 2019. Table S14. TaqMan Assays used for genotyping key variants. Figure S1. Histograms of biochemical measures. Figure S2. Circular Manhattan Plots with no GWS SNPs. Figure S3. Forest Plots. Figure S4. Summary of gene regulatory annotations for each GWS locus. Figure S5. Population Substructure via Eigenstrat Analysis. Figure S6. Quantile-Quantile (QQ) Plots of biochemical measure GWAS. Figure S7. Datasets used for manuscript analytics. [file 13024_2022_592_MOESM1_ESM.zip › BiocheGWAS_SuppTable12_SRO_111422.xlsx]

## Sheet: TableS8
Table S12: Cell type specific differential expression of genes proximal to GWS variants. Significantly differentially expressed genes proximal (+/- 1MB) to the GWS variants were queried from the individual AD pathology vs no AD pathology, cell type specific results from supplemental table 2 of Mathys et al 2019, "Single-cell transcriptomic analysis of Alzheimer’s disease". As defined by Mathys, s…
				Cell type specific fold change queried from Mathys et al. 2019: No AD pathology vs AD Pathology DEGs
GWS variant	Locus	Biochemical Measure	Proximal Gene Name	Excitatory Neuron	Inhibitory Neuron	Oligodendrocyte	Oligodendrocyte Precursor Cell	Astrocyte	Microglia
rs116580059	SCIN	apoE-TX	ARL4A	-0.415663
rs11845003	NPAS3	apoE-TX	EAPP	-0.262805	-0.26043
			CFL2	-0.281651
rs148028977	RFX7	Ab40-TX	RSL24D1	-0.331971
			PIGB	-0.281457
			C15orf65	-0.42882
rs9890231	ITGB4	Ab40-TBS	SLC9A3R1			0.348126
			FADS6		-0.357162
			HID1	0.259766
			ICT1	-0.275741	-0.49834
			ATP5H	-0.519225
			SLC16A5	-0.385017
			NT5C	-0.36136
			HN1	-0.376507	-0.59768
			SUMO2		-0.737316
			NUP85		-0.261077
			MRPS7	-0.468643	-0.4217
			MIF4GD	-0.664025
			MYO15B			-0.426646
			SAP30BP		-0.39993
			ITGB4					0.447086
			GALK1	-0.30194
			H3F3B	-0.408831	-0.441168
			UNC13D	0.40545
			WBP2			0.293621
			TRIM47	-0.33327		0.84365
			FBF1	-0.978158	-0.435317
			UBALD2	0.543664		0.593132
			QRICH2	0.524034
			RHBDF2	-0.276984
			ST6GALNAC2	-0.537688
			METTL23	-0.692182
rs283815, rs429358	NECTIN2, APOE	apoE-TBS, apoE-FA, Ab40-TX, Ab40-FA, Ab40/42-FA	ZNF45	-0.311581
			ZNF155			0.424142
			ZNF230	-0.276935
			ZNF284	-0.257259
			ZNF234	-0.334391
			ZNF226	-0.418193
			ZNF235		-0.260655
			IGSF23	-0.820953
			BCAM	-0.296678
			NECTIN2	-0.511421	-0.263982
			TOMM40		-0.296325
			APOE	0.316725				-0.386333	0.536419
			APOC1						1.78208
			RELB	-0.311038
			NKPD1	-0.675778		-2.74178
			TRAPPC6A	-0.254174
			PPP1R13L	0.34697
			CD3EAP	-0.885019	-0.740255
			ERCC1		-0.280587
			FOSB	-0.431199	-3.85475
			RTN2	0.320077
			VASP	0.327004
			GIPR	-1.12783
			SNRPD2	-0.274494	-0.284526
rs283815, rs429358, rs34805055	NECTIN2, APOE, STRN4	apoE-TBS, apoE-FA, Ab40-TX, Ab40-FA, Ab40/42-FA, Ab40-TX	FBXO46	0.273785	-0.338717
rs34805055	STRN4	Ab40-TX	PGLYRP1	-0.585819
			HIF3A	0.283936
			SLC1A5						1.48894
			AP2S1		-0.280375
			TMEM160	-0.418225	-0.278275
			DHX34		-0.40269
			KPTN	0.291941
			ZNF541	-0.268173
			EHD2	0.537928
