# Supplementary material for: Genome-wide association study of brain biochemical phenotypes reveals distinct genetic architecture of Alzheimer’s disease related proteins
Source: Mol Neurodegener. 2023 Jan 7;18:2. doi: 10.1186/s13024-022-00592-2 (PMC9825010; doi:10.1186/s13024-022-00592-2)
Supplement: Supplementary file 1 — Additional file 1: Table S1. Description of Dataset. Table S2. Description of Biochemical Measures. Table S3. Summary Statistics for SNPs with a p-value < 1x10E-5 in all biochemical measures. Table S4. Estimated proportion of biochemical variance explained by GWS index SNPs. Table S5. Additional association model results for the GWS loci. Table S6. GWAS Summary statistics for all APOE index variants across phenotypes. Table S7. Description of Independent AMP-AD and Mayo Expansion Datasets. Table S8. Concordance between Imputed GWAS genotypes and Taqman/Sequencing genotypes. Table S9. Additional Annotations of GWS loci. Table S10. Analysis of GWS variants in the ADNI cohort. Table S11. Differentially expressed genes in two or more brain regions proximal to GWS variants in the AMP-AD RNAseq datasets. Table S12. Cell type specific differential expression of genes proximal to GWS variants. Table S13. Analysis of Significant AD GWAS SNPs from Kunkel et al 2019. Table S14. TaqMan Assays used for genotyping key variants. Figure S1. Histograms of biochemical measures. Figure S2. Circular Manhattan Plots with no GWS SNPs. Figure S3. Forest Plots. Figure S4. Summary of gene regulatory annotations for each GWS locus. Figure S5. Population Substructure via Eigenstrat Analysis. Figure S6. Quantile-Quantile (QQ) Plots of biochemical measure GWAS. Figure S7. Datasets used for manuscript analytics. [file 13024_2022_592_MOESM1_ESM.zip › BiocheGWAS_SuppTable5_SRO_111422.xlsx]

## Sheet: Sheet1
	Table S5: Additional association model results for the GWS loci. Linear regression was run with the GWS genotypes adjusting for age at death, sex, the first 3 principal components and additional covariates when specified. Models specify if GWS imputed dosages or those measured through Taqman genotyping are used. The 'Adjust Taqman APOE diplotype model' adjusted for APOE diplotypes determined thro…
										Original Additive Model				Conditional APOE-ε4 model			Adjust Taqman APOE Diplotype model			Adjust Taqman APOE-ε4 model			Adjust Taqman APOE-ε2 & ε4 model			Stratified by APOE Diplotype																Conditional on rs283815				Conditional on rs483082
		Locus	Protein	Buffer	Transf	Index SNP	Chr	Position Annotation	Minor Allele																	24s				33s				34s				44s				(NECTIN2 SNP)				(APOC1 SNP)
										N	Beta	(CI 95%)	P	Beta	(CI 95%)	P	Beta	(CI 95%)	P	Beta	(CI 95%)	P	Beta	(CI 95%)	P	N	Beta	95% CI	P	N	Beta	95% CI	P	N	Beta	95% CI	P	N	Beta	95% CI	P	N	Beta	95% CI	P	N	Beta	95% CI	P
	Novel	ITGB4	Aβ40	TBS	ln	rs9890231	17	Intron ITGB4	G	439	-1.88	(-2.52 - -1.23)	2.09e-08	-1.84	(-2.47 - -1.21)	2.06e-08	-1.85	(-2.48- -1.21)	1.91e-08	-1.83	(-2.46- -1.20)	2.36e-08	-1.83	(-2.46- -1.2)	2.55e-08	13	-1.18	(-6.78-4.42)	0.694	140	-2.26	(-3.35- -1.16)	8.77e-05	219	-1.83	(-2.75- -0.91)	0.000128	62	-2.52	(-4.62- -0.42)	0.0224	439	-1.79	(-2.43- -1.16)	4.95e-08	439	-1.85	(-2.49- -1.22)	1.88e-08
		KCNN2	Aβ40	TX	ln	rs77785770	5	Intron KCNN2	G	441	0.79	(0.53 - 1.05)	3.12e-09	0.72	(0.47 - 0.97)	2.15e-08	0.7	(0.46-0.94)	3.3e-08	0.72	(0.47-0.97)	2.15e-08	0.72	(0.48-0.97)	1.98e-08	13	1.55	(0.61-2.49)	0.0179	141	0.65	(0.29-1.01)	0.000523	220	0.71	(0.33-1.09)	0.000294	62	0.61	(-0.13-1.36)	0.111	441	0.73	(0.47-0.98)	2.98e-08	441	0.72	(0.47-0.96)	2.76e-08
		RFX7	Aβ40	TX	ln	rs148028977	15	Intron RFX7	T	441	1.24	(0.83 - 1.64)	4.47e-09	1.1	(0.71 - 1.49)	6.98e-08	1.04	(0.65-1.43)	2.25e-07	1.1	(0.71-1.49)	6.87e-08	1.1	(0.71-1.49)	7.26e-08	13	52.51	(-58.5-163.5)	0.39	141	-0.29	(-1.03-0.44)	0.437	220	1.17	(0.59-1.75)	9.81e-05	62	1.64	(0.77-2.5)	0.000482	441	1.15	(0.75-1.55)	2.58e-08	441	1.11	(0.72-1.50)	4.49e-08
		SLC9A9	Aβ40	TX	ln	rs116726862	3	Intron SLC9A9	T	441	0.95	(0.63 - 1.27)	1.51e-08	0.57	(0.38 - 0.77)	2.78e-08	0.8	(0.5-1.11)	4.63e-07	0.85	(0.54-1.16)	1.37e-07	0.85	(0.54-1.17)	1.32e-07	13	1.46	(0.1-2.82)	0.0804	141	0.59	(0.11-1.08)	0.0185	220	0.51	(0.01-1.01)	0.046	62	1.37	(0.56-2.18)	0.00157	441	0.88	(0.57-1.2)	6.61e-08	441	0.84	(0.53-1.15)	2.07e-07
		STRN4	Aβ40	TX	ln	rs34805055	19	Intron STRN4	T	441	0.61	(0.41 - 0.82)	1.15e-08	0.85	(0.54 - 1.16)	1.53e-07	0.52	(0.32-0.72)	4.68e-07	0.57	(0.37-0.77)	2.99e-08	0.57	(0.37-0.77)	3.17e-08	13	0.43	(-1.09-1.95)	0.596	141	0.29	(0.04-0.54)	0.023	220	0.46	(0.12-0.8)	0.00807	62	1.01	(0.4-1.61)	0.00188	441	0.58	(0.37-0.78)	4.39e-08	441	0.58	(0.38-0.78)	1.94e-08
		SCIN	APOE	TX	sqrt	rs116580059	7	Intron SCIN	C	439	3.34	(2.20 - 4.48)	1.82e-08	3.38	(2.24 - 4.51)	1.08e-08	3.31	(2.17-4.45)	2.52e-08	3.37	(2.24-4.51)	1.14e-08	3.36	(2.22-4.50)	1.5e-08	13	1.69	(-3.88-7.26)	0.575	140	2.64	(0.46-4.83)	0.0189	219	3.44	(1.83-5.06)	4.3e-05	62	4.87	(1.5-8.23)	0.00637	439	3.39	(2.25-4.53)	1.08e-08	439	3.41	(2.28-4.55)	8.12e-09
		NPAS3	APOE	TX	sqrt	rs11845003	14	Intron NPAS3	T	439	4.05	(2.66 - 5.44)	2.05e-08	4.04	(2.65 - 5.42)	1.99e-08	4.22	(2.84-5.60)	4.23e-09	4.03	(2.64-5.41)	2.16e-08	4.07	(2.68-5.45)	1.68e-08	13	1877	(-1673.2-5427.2)	0.34	140	4.28	(1.42-7.14)	0.00392	219	3.24	(1.69-4.8)	6.17e-05	62	18.05	(11.8-24.3)	6.33e-07	439	4.03	(2.64-5.42)	2.37e-08	439	4.02	(2.64-5.41)	2.38e-08
	Known	APOE	Aβ40	TX	ln	rs429358	19	Exon APOE	C	441	0.37	(0.25 - 0.48)	6.88e-10	-	-	-	-	-	-	-	-	-	-	-	-	13	11.79	(-126.1-149.7)	0.872	141	3.84	(-273.9-281.6)	0.978	220	0.49	(-0.71-1.69)	0.42	62	1.03	(-4.46-6.51)	0.715	441	0.39	(0.19-0.60)	0.000203	441	0.19	(-0.18-0.57)	0.314
			Aβ40	FA	ln	rs429358	19	Exon APOE	C	441	0.91	(0.68 - 1.15)	6.75e-14	-	-	-	-	-	-	-	-	-	-	-	-	13	-126.84	(-346.3-92.7)	0.301	141	699.61	(-4.97-1404.2)	0.0537	220	1.66	(-0.66-3.99)	0.162	62	0.82	(-8.37-10.02)	0.861	441	0.93	(0.52-1.35)	1.39e-05	441	0.85	(0.107-1.61)	0.0269
			APOE	FA	ln	rs429358	19	Exon APOE	C	441	0.49	(0.38 - 0.60)	4.53e-16	-	-	-	-	-	-	-	-	-	-	-	-	13	-39.01	(-293.5-215.5)	0.774	141	597.11	(-112.2-1306.4)	0.101	220	1.93	(-0.28-4.15)	0.088	62	0.69	(-7.7-9.09)	0.872	441	0.9	(0.5-1.3)	1.34e-05	441	0.74	(0.01-1.46)	0.0468
			Aβ40/42	FA	ln	rs429358	19	Exon APOE	C	441	0.94	(0.72 - 1.16)	1.48e-15	-	-	-	-	-	-	-	-	-	-	-	-	13	-10.33	(-144.1-123.4)	0.885	141	-168.6	(-522.3-185.1)	0.352	220	0.07	(-1.07-1.21)	0.904	62	-0.29	(-4.59-4.01)	0.895	441	0.45	(0.25-0.66)	1.74e-05	441	0.44	(0.07-0.81)	0.0195
			Aβ40/42	TX	ln	rs483082	19	Intergenic APOC1/APOE	T	441	0.33	(0.22 - 0.44)	2.11e-08	0.29	(-0.08 - 0.66)	0.12	0.72	(0.11-1.33)	0.021	0.32	(-0.02-0.66)	0.066	0.78	(0.16-1.40)	0.014	13	1.33	(-1.66-4.32)	0.418	141	NA	NA	NA	220	0.81	(0.09-1.53)	0.028	62	0.72	(-1.31-2.76)	0.487	441	0.25	(0.06-0.44)	0.0112	-	-	-	-
			APOE	TBS	sqrt	rs283815	19	Intron NECTIN2	G	441	-2.41	(-3.10 - -1.72)	2.62e-11	-1.51	(-2.74 - -0.27)	0.0175	-1.44	(-2.71- -0.17)	0.027	-1.45	(-2.71- -0.18)	0.025	-1.47	(-2.74- -0.2)	0.024	13	-0.52	(-6.92-5.89)	0.879	141	-3.79	(-6.17- -1.42)	0.00216	220	-1.01	(-2.93-0.9)	0.3	62	1.04	(-2.1-4.18)	0.518	-	-	-	-	441	-1.68	(-2.85- -0.52)	0.00479
[truncated: 8 more columns]
